# Supplementary material for: Correction: Pichia pastoris growth—coupled heme biosynthesis analysis using metabolic modelling
Source: Sci Rep. 2025 Sep 30;15:33718. doi: 10.1038/s41598-025-20866-1 (PMC12485188; doi:10.1038/s41598-025-20866-1)
Supplement: Supplementary file 1 — Supplementary Information 1. [file 41598_2025_20866_MOESM1_ESM.xlsx]

## Sheet: Experimental_data
Experimental data
					biomass g/l		CER			OUR
h	Consumption ml min -1			Medium volume (l)	g Wet Weight	DW g	CO2 mmol /l*h	CO2 mmol*g-1 * h-1		O2 mmol * h-1	O2 mmol*g-1 * h-1			Mju h-1
0
Glycerol 0h	0.61			2	9.3	2.79	0.144	0.0516129		1.245	0.446237
Glycerol 21,5h	0.61				208	62.4	40.17	0.64375		54.52	0.873718			0.190131
h (pie 0,32 consumption)
28.5
Methanol 28,5h	0.36			2.7	218	65.4	49.34	0.754434		79.32	1.21284
Methanol 141,5 h	0.36				491	147.3	68.09	0.462254		106.27	0.721453			0.03916
h
141
	Molmass g * mol -1
Glycerol molmass (g mol-1)	92.09
Methanol molmass (g mol -1)	32.04

## Sheet: StarpDati
h	Consumption ml min -1	Consumption mmol g-1 h-1		Medium volume (l)	g Wet vegetat.cells OPTEK	g Wet vegetat.cells INCYTE	g Dry vegatat. cells OPTEK	g Dry vegatat. cells INCYTE	CO2 mol /l*h	CO2 mol*g-1 * h-1 OPTEK	CO2 mol*g-1 * h-1 INCYTE	O2 mol * l-1 h-1	O2 mol*g-1 * h-1 OPTEK	O2 mol*g-1 * h-1 INCYTE		Mju h-1
0
Glycerol 0h	0.61	1.34		2	9.302	9	2.7906	2.7	0.361	0.129363	0.133704	3.112	1.11517	1.15259		OPTEK	INCYTE
Glycerol 21,5h	0.61	1.34			208.438	197.458	62.5315	59.2374	100.708	1.61052	1.70007	135.565	2.16795	2.2885		0.190233	0.18767
21.5
h (pie 0,32 consumption)
28.5
Methanol 28,5h	0.36	1.67		2.7	213.9	197.458	64.17	59.2374	128.209	1.99796	2.16432	202.898	3.16188	3.42516		OPTEK	INCYTE
Methanol 141,5 h	0.36	1.67			296.7	369.501	89.01	110.85	100.348	1.12738	0.905256	156.609	1.75945	1.4128		0.0285552	0.0350558
h
141
Glycerol molmass (g mol-1)	Molmass g * mol -1
Methanol molmass (g mol -1)	92.09
	32.04
Glycerol 0 H	lag phase
Glycerol 28,5 h	growth phase
Methanol 21,5 h	lag phase
methanol 141,5 h	production / growth phase
C bilance
		Glycerol		Methanol
	Chemical formula	0h	21,5 h	21.5	141,5h
Glycerol	C3H8O3	4.02	4.02	0	0
Methanol	CH3OH			1.67	1.67
CO2	CO2	0.052	0.644	0.754	0.462
O2	O2	0.446	0.874	1.213	0.721
Bilance		3.968	3.376	0.916	1.208
		0.987065	0.839801	0.451497	0.276647

## Sheet: Optimisation_results
h	Consumption ml min -1	Consumption mmol g-1 h-1		Medium volume (l)	g Wet Weight	DW g	CO2 mol /l*h	CO2 mmol*g-1 * h-1		O2 mol * h-1	O2 mmol*g-1 * h-1	O2 mmol*g-1 * h-1		Mju h-1	Mju calc max	Mju calc min
0
Glycerol 0h	0.61	1.34		2	9.3	2.79	0.144	0.0516129		1.245	0.446237
Glycerol 21,5h	0.61	1.34			208	62.4	40.17	0.64375		54.52	0.873718			0.143432
h (pie 0,32 consumption)
28.5
Methanol 28,5h	0.36	1.67		2.7	218	65.4	49.34	0.754434		79.32	1.21284
Methanol 141,5 h	0.36	1.67			491	147.3	68.09	0.462254		106.27	0.721453			0.03916	0.01	0.014
h
141
						Experimental vs optimisation results Optek
		Consumption mmol g-1 * h-1		CO2 mmol*g-1 * h-1	CO2 min mmol*g-1 * h-1	CO2 max mmol*g-1 * h-1	O2 mmol*g-1 * h-1	O2 max mmol*g-1 * h-1	O2 max mmol*g-1 * h-1		Specific growth rate (µ) h-1	Specific growth rate max (µ) h-1	Specific growth rate min (µ) h-1		pHEME mmol*g-1 * h-1	pHEME min	Pheme max
				0.129363			1.11517
Glycerol 21,5h	0.61	1.34		1.61052	4.69	0.83	2.16795	5.55	1.26		0.190233	0.11	0.001		x
					2.91211	0.515363		2.56003	0.581195			0.578237	N/A
				1.99796			3.16188
Methanol 141,5 h	0.36	1.67		1.12738	1.177	1.143	1.75945	2	1.96		0.0285552	0.013	0.013		x	0.001	0.002
					1.04401	1.01386		1.13672	1.11398			0.455259	0.455259
						Experimental vs optimisation results Incyte
		Consumption mmol g-1 * h-1		CO2 mmol*g-1 * h-1	CO2 min mmol*g-1 * h-1	CO2 max mmol*g-1 * h-1	O2 mmol*g-1 * h-1	O2 max mmol*g-1 * h-1	O2 max mmol*g-1 * h-1		Specific growth rate (µ) h-1	Specific growth rate max (µ) h-1	Specific growth rate min (µ) h-1
				0.133704			1.15259
Glycerol 21,5h	0.61	1.34		1.70007	4.69	0.83	2.2885	5.556	1.26		0.18767	0.11	0.001
					2.7587	-0.488214		2.42779	-0.550579			-0.586135	N/A
				2.16432			3.42516
Methanol 141,5 h	0.36	1.67		0.905256	1.177	1.143	1.4128	2	1.96		0.0350558	0.013	0.013			0.001	0.002
					1.30018	1.26263		1.41563	1.38732			-0.370838	0.370838
			Experimentally measured data / Consumption, CO2 and O2 measurements were used as constraints in the GSM model
			Calculated data using FBA and Cobra Toolbox optimisations
			How much in % calculated data is larger/smaler comparing experimental results

## Sheet: Optimisation_results_with_error
					Experimental vs optimisation results Optek
	Consumption mmol g-1 * h-1		CO2 mmol g-1 * h-1	CO2 min mmol*g-1 * h-1	CO2 max mmol*g-1 * h-1	O2 mmol*g-1 * h-1	O2 max mmol*g-1 * h-1	O2 max mmol*g-1 * h-1	Specific growth rate (µ) h-1	Specific growth rate max (µ) h-1	Specific growth rate min (µ) h-1
			0.129363			1.11517
Glycerol	1.670 ± 0.075		1.611 ± 0.066	4.69	0.83	2.168 ± 0.089	5.55	1.26	0.190 ± 0.003	0.11	0.001
			1.99796			3.16188
Methanol	1.340 ± 0.049		1.127 ± 0.047	1.177	1.143	1.759 ± 0.071	2	1.96	0.029 ± 0.001	0.013	0.013
					Experimental vs optimisation results Incyte
	Consumption mmol g-1 * h-1		CO2 mmol g-1 * h-1	CO2 min mmol*g-1 * h-1	CO2 max mmol*g-1 * h-1	O2 mmol*g-1 * h-1	O2 max mmol*g-1 * h-1	O2 max mmol*g-1 * h-1	Specific growth rate (µ) h-1	Specific growth rate max (µ) h-1	Specific growth rate min (µ) h-1
			0.133704			1.15259
Glycerol	1.670 ± 0.075		1.700 ± 0.049	4.69	0.83	2.289 ± 0.067	5.556	1.26	0.188 ± 0.003	0.11	0.001
			2.16432			3.42516
Methanol	1.340 ± 0.049		0.905 ± 0.026	1.177	1.143	1.413 ± 0.041	2	1.96	0.035 ± 0.001	0.013	0.013
		Experimentally measured data / Consumption, CO2 and O2 measurements were used as constraints in the GSM model
		Calculated data using FBA and Cobra Toolbox optimisations
		How much in % calculated data is larger/smaler comparing experimental results
